# Supplementary material for: Effect of Astaxanthin on Tissue Transglutaminase and Cytoskeletal Protein Expression in Amyloid-Beta Stressed Olfactory Ensheathing Cells: Molecular and Delayed Luminescence Studies
Source: Antioxidants (Basel). 2023 Mar 19;12(3):750. doi: 10.3390/antiox12030750 (PMC10045022; doi:10.3390/antiox12030750)
Supplement: Supplementary file 1 [file antioxidants-12-00750-s001.zip]

Archive with 1 entries (1 files):
- antioxidants-2289195-supplementary.pdf
